# Supplementary material for: Roflumilast Enhances Liraglutide’s Atrial Natriuretic Peptide-Dependent Suppression of Adrenal Aldosterone Secretion
Source: Int J Mol Sci. 2026 May 3;27(9):4098. doi: 10.3390/ijms27094098 (PMC13164327; doi:10.3390/ijms27094098)
Supplement: Supplementary file 1 [file ijms-27-04098-s001.zip]

Archive with 1 entries (1 files):
- ijms-4262824-supplementary.pdf
